# Supplementary material for: A Novel Mechanism of STAT3 Activation by Oncogenic Signaling
Source: Cells. 2026 Apr 23;15(9):755. doi: 10.3390/cells15090755 (PMC13162942; doi:10.3390/cells15090755)
Supplement: Supplementary file 1 [file cells-15-00755-s001.zip]

Archive with 1 entries (1 files):
- cells-3981546-supplementary.pdf
